# Supplementary material for: Epigenetic signatures in antidepressant treatment response: a methylome-wide association study in the EMC trial
Source: Transl Psychiatry. 2022 Jul 7;12:268. doi: 10.1038/s41398-022-02032-7 (PMC9259740; doi:10.1038/s41398-022-02032-7)
Supplement: Supplementary file 1 — Supplementary Material [file 41398_2022_2032_MOESM1_ESM.xlsx]

## Sheet: S1
Supplementary Table S1. Regression coefficients for top 100 differentially methylated positions associated with response after four weeks.
EMC - coefficients for antidepressant treatment response after four weeks										Coefficients for MDD (Generation Scotland) Howard, Hum Mol Genet, 2022
Chromosome	Position	CpG	Gene	BETA	SE	P	N	FDR	meanM	B_MDD	SE_MDD	P_MDD
1	109513855	cg02107110	WDR47;WDR47;WDR47	0.169973	0.029645	9.59137e-07	80	0.58129	2.87524	-0.00248695	0.00399707	0.533814
2	95926115	cg09209683	NA	0.100158	0.0180817	1.82195e-06	80	0.58129	-0.482939	0.000978004	0.00399183	0.806455
7	127255767	cg02108692	PAX4	0.314547	0.0602729	5.21918e-06	80	0.58129	-1.3191	-0.00018307	0.00389654	0.962527
11	15928144	cg17029376	NA	0.209295	0.0407043	6.70886e-06	80	0.58129	-0.795481	-0.00316957	0.00395202	0.422546
7	4805943	cg00498010	FOXK1	0.115583	0.0225585	7.11829e-06	80	0.58129	1.66767	0.00376937	0.00393771	0.338442
4	122943	cg11174410	ZNF718;ZNF718;ZNF718;ZNF718;ZNF718	0.232187	0.0453361	7.17051e-06	80	0.58129	2.12611	0.000801694	0.00390436	0.837312
16	1171361	cg00870837	NA	0.263617	0.0518894	8.19759e-06	80	0.58129	2.45099	1.63654e-05	0.00390422	0.996656
3	48633316	cg25877847	COL7A1	0.0927234	0.0182587	8.25286e-06	80	0.58129	0.809832	0.00671916	0.00398385	0.0916798
3	159450226	cg11015508	IQCJ-SCHIP1;IQCJ-SCHIP1;SCHIP1;SCHIP1;SCHIP1	0.254867	0.0501894	8.25802e-06	80	0.58129	0.534556	0.00235235	0.00393477	0.549949
11	1082155	cg15054281	MUC2	0.155036	0.0306482	8.80068e-06	80	0.58129	0.922967	0.00579092	0.0039556	0.1432
14	94179762	cg01103464	NA	0.291006	0.0578069	9.52918e-06	80	0.58129	1.56508	-0.00219476	0.00389802	0.573403
10	71721612	cg18806093	NA	0.153097	0.0304775	9.87081e-06	80	0.58129	-0.289786	0.00781465	0.00398277	0.0497492
19	34166448	cg27072734	CHST8;CHST8	0.134986	0.0270939	1.12806e-05	80	0.61321	-0.26097	0.00308086	0.00393941	0.434178
2	75834250	cg26840133	NA	0.293573	0.0593123	1.25358e-05	80	0.63277	-0.689839	0.00145435	0.00392077	0.710686
20	30638893	cg25151359	HCK;HCK;HCK;HCK;HCK;HCK	0.136912	0.0278776	1.41969e-05	80	0.645606	-1.20966	0.00584457	0.00398681	0.142655
12	44822398	cg27483571	NA	-0.173507	0.0354672	1.51039e-05	80	0.645606	0.538974	0.00441682	0.00397706	0.266752
5	140592504	cg13072775	PCDHB13	-0.323512	0.0663053	1.57472e-05	80	0.645606	0.0768264	0.00120346	0.00389395	0.757278
2	71357245	cg01136571	MCEE;MPHOSPH10	-0.178971	0.0367821	1.64444e-05	80	0.645606	-3.25467	-0.00528422	0.00389627	0.175028
7	73598046	cg22132520	EIF4H;EIF4H	0.0966056	0.0199412	1.76076e-05	80	0.654891	-0.481418	0.00687701	0.00399937	0.0855187
19	996220	cg04687439	NA	0.278885	0.0578946	1.92347e-05	80	0.678238	-0.483526	0.000622322	0.0038972	0.87313
3	52099561	cg24277586	LINC00696	0.109489	0.0228548	2.09459e-05	80	0.678238	-0.430373	-0.00462308	0.00399566	0.247262
18	22237776	cg27586880	LINC01915	0.154475	0.0324317	2.28877e-05	80	0.678238	0.808239	0.0029494	0.00392836	0.452776
14	23858666	cg05241732	MYH6;MIR208A	0.114205	0.0240397	2.38173e-05	80	0.678238	0.251793	0.00331514	0.0039341	0.399414
5	131400932	cg11591082	NA	0.107866	0.0228553	2.63255e-05	80	0.678238	0.477674	0.0115154	0.00395961	0.00363505
17	7186718	cg06891043	SLC2A4	0.143592	0.0305205	2.75997e-05	80	0.678238	0.609917	0.00619921	0.00397142	0.118535
1	228345490	cg08521967	GJC2	0.161293	0.0343132	2.7968e-05	80	0.678238	0.0172444	0.00902708	0.00394676	0.0221832
19	36362894	cg22694635	APLP1;APLP1	0.125691	0.0267711	2.84735e-05	80	0.678238	-0.0484969	-0.0017591	0.00391834	0.653474
11	120382422	cg10607599	GRIK4	-0.329161	0.0701955	2.90102e-05	80	0.678238	-3.77396	0.00129667	0.00390503	0.73985
2	128366514	cg22903402	MYO7B	0.151457	0.0324581	3.12229e-05	80	0.678238	0.0586386	-0.00121529	0.00392431	0.756803
17	79877134	cg04568295	SIRT7;MAFG;MAFG	0.0960254	0.0206028	3.17706e-05	80	0.678238	0.332734	0.00104916	0.00396357	0.791241
1	117505510	cg07918777	PTGFRN	0.150636	0.0323281	3.18933e-05	80	0.678238	0.721384	0.00430955	0.00390946	0.270313
14	76950911	cg09583107	ESRRB	0.15139	0.0325036	3.20933e-05	80	0.678238	-0.0812436	0.0146048	0.00395839	0.000224623
12	125589550	cg24740325	AACS;AACS;AACS	-0.250245	0.0537625	3.24031e-05	80	0.678238	2.45871	NA	NA	NA
4	17787644	cg07416876	NA	0.130975	0.0282147	3.37288e-05	80	0.678238	1.55665	0.00306249	0.00392919	0.435731
7	3991335	cg26180191	SDK1	-0.374022	0.0805861	3.38162e-05	80	0.678238	4.11899	0.00503051	0.00392072	0.199471
1	3036358	cg12473797	PRDM16;PRDM16	0.194478	0.0419628	3.45513e-05	80	0.678238	1.27033	0.00310677	0.00394443	0.43091
4	55945394	cg17702583	KDR	0.111592	0.0241617	3.63593e-05	80	0.693674	-1.18941	-0.00436893	0.00395474	0.269275
13	53420135	cg06460717	PCDH8;PCDH8	0.238317	0.051834	3.88609e-05	80	0.693674	-2.52474	-0.0060322	0.00391197	0.123077
10	104437694	cg10992686	ARL3	0.080019	0.0175028	4.22019e-05	80	0.693674	1.11376	-0.00202661	0.00400303	0.612667
11	62124488	cg15392722	ASRGL1;ASRGL1	-0.268683	0.0588369	4.29087e-05	80	0.693674	3.27395	-0.00464433	0.00415721	0.263919
17	73029361	cg17258816	KCTD2	0.370918	0.0813042	4.35227e-05	80	0.693674	-1.95627	-0.00504744	0.00389602	0.195135
7	30740909	cg25936815	CRHR2;CRHR2	0.139639	0.0306246	4.38562e-05	80	0.693674	2.60247	0.000626748	0.00392331	0.873078
12	95599660	cg01534547	FGD6	0.148571	0.0326409	4.49901e-05	80	0.693674	-0.666968	-0.00169049	0.00395371	0.668963
8	61119660	cg21633026	CA8;CA8;CA8;CA8;CA8	0.0778132	0.0171069	4.54249e-05	80	0.693674	0.506384	0.00605936	0.00395134	0.125154
2	778688	cg13258131	NA	0.363276	0.079958	4.61981e-05	80	0.693674	-1.71495	-0.00307416	0.00389799	0.430315
4	57253815	cg03289369	AASDH;AASDH;AASDH;AASDH;AASDH;AASDH;AASDH;AASDH;AASDH;AASDH	-0.210018	0.046263	4.67414e-05	80	0.693674	-4.7494	-0.00162573	0.00390446	0.677133
4	186732926	cg04392082	SORBS2;SORBS2;SORBS2;SORBS2;SORBS2;SORBS2	0.36964	0.0815557	4.7837e-05	80	0.693674	-0.758047	0.0010289	0.00389994	0.791916
1	144995750	cg05074392	PDE4DIP;PDE4DIP;PDE4DIP;PDE4DIP;PDE4DIP;PDE4DIP;PDE4DIP;PDE4DIP	0.122403	0.0270151	4.80599e-05	80	0.693674	1.10439	0.00517343	0.00394849	0.190118
7	128827942	cg06770677	SMO	0.116049	0.025708	5.06857e-05	80	0.693674	0.0591904	-0.000260429	0.00397362	0.947744
16	3563741	cg07751214	CLUAP1;CLUAP1;CLUAP1	-0.146265	0.0324861	5.26072e-05	80	0.693674	2.42161	-0.00447791	0.00396877	0.259198
12	7343020	cg15754084	PEX5;PEX5;PEX5;PEX5;PEX5;PEX5	0.20134	0.0447374	5.29256e-05	80	0.693674	-0.28988	0.0021968	0.00393852	0.577
16	14657135	cg07115955	PARN;PARN;PARN	-0.186109	0.0414854	5.53887e-05	80	0.693674	2.95717	-0.00067994	0.00395869	0.863627
12	9796490	cg01220322	LOC374443;LOC374443;LOC374443	-0.214516	0.047854	5.59898e-05	80	0.693674	-0.52725	0.00273853	0.00391447	0.484184
5	122539736	cg22884717	NA	0.102888	0.0229871	5.72138e-05	80	0.693674	2.44173	0.00219761	0.00395232	0.578189
21	44048403	cg01405629	NA	0.124382	0.027861	5.93327e-05	80	0.693674	-0.349655	0.00162399	0.00394156	0.680327
13	113639318	cg22424909	MCF2L;MCF2L	0.212305	0.0476969	6.18721e-05	80	0.693674	0.95296	0.00259479	0.00395146	0.511395
12	102036140	cg23067881	MYBPC1;MYBPC1;MYBPC1;MYBPC1;MYBPC1;MYBPC1;MYBPC1;MYBPC1;MYBPC1;MYBPC1	0.190655	0.0428423	6.20625e-05	80	0.693674	-1.32449	0.00555889	0.00391304	0.155432
9	128856269	cg05466207	NA	0.129162	0.0291093	6.46637e-05	80	0.693674	0.231273	0.000338329	0.00394794	0.931707
4	159094277	cg24170465	FAM198B;FAM198B;FAM198B	-0.170882	0.0385243	6.4963e-05	80	0.693674	0.722482	-0.00103728	0.00396149	0.793444
15	78426467	cg19819320	NA	0.132073	0.0298571	6.7511e-05	80	0.693674	1.57972	-0.00307716	0.00391605	0.431996
1	156625563	cg01502829	BCAN	-0.19902	0.0450718	6.92076e-05	80	0.693674	1.30134	0.00681742	0.0039041	0.0807721
20	30638891	cg16049494	HCK;HCK;HCK;HCK;HCK;HCK	0.141655	0.0321077	7.0032e-05	80	0.693674	-1.08298	0.00957868	0.00400056	0.0166506
16	80575723	cg03640883	LOC102724084;DYNLRB2;DYNLRB2;DYNLRB2;DYNLRB2	-0.290946	0.0660791	7.20162e-05	80	0.693674	1.58253	-0.0019795	0.00395248	0.616495
20	61668469	cg04402891	LINC01749;LINC00029;LINC01056	0.210219	0.0477451	7.20267e-05	80	0.693674	1.12519	-0.00205779	0.00393035	0.600582
15	67340505	cg04329519	LOC102723493	0.277451	0.0630428	7.2471e-05	80	0.693674	3.13026	-0.00141409	0.00396901	0.72163
17	46886749	cg27260218	TTLL6	0.190555	0.0433591	7.38979e-05	80	0.693674	-0.813953	0.00167993	0.00391916	0.668181
3	136644868	cg04360144	NCK1;NCK1	-0.257082	0.0586122	7.59348e-05	80	0.693674	2.59461	0.00329579	0.00422153	0.434974
1	245778137	cg17888232	KIF26B	0.200127	0.0456495	7.64572e-05	80	0.693674	2.57553	0.00240973	0.00397885	0.544758
6	10410494	cg06630455	TFAP2A;TFAP2A;TFAP2A	0.164579	0.0375599	7.69887e-05	80	0.693674	-2.01892	-0.00109775	0.0039402	0.780549
12	64783057	cg26252641	C12orf56;C12orf56	0.158405	0.0361634	7.73565e-05	80	0.693674	2.79216	0.00257907	0.00392089	0.510682
11	45868587	cg05996224	CRY2;CRY2	-0.155344	0.0354987	7.83891e-05	80	0.693674	-3.3556	0.00669626	0.00389735	0.0857675
5	147162169	cg23132268	JAKMIP2;JAKMIP2;JAKMIP2;JAKMIP2	0.439436	0.100571	8.00373e-05	80	0.693674	-3.90427	0.00563368	0.00391301	0.149943
13	112882823	cg07688836	NA	-0.236874	0.0542123	8.00508e-05	80	0.693674	2.65328	-0.00201037	0.00391019	0.607157
13	43597331	cg12504148	DNAJC15	0.170573	0.0390917	8.15693e-05	80	0.693674	1.08342	0.00365662	0.00392355	0.351354
1	203045229	cg09396704	PPFIA4;PPFIA4	0.503779	0.11548	8.18027e-05	80	0.693674	-2.01266	-0.00131915	0.00388991	0.734518
11	67053829	cg13924996	GRK2	0.146615	0.0336419	8.29387e-05	80	0.693674	-1.11601	0.000518413	0.00395521	0.895719
1	212839040	cg03739354	NA	-0.354394	0.08151	8.56444e-05	80	0.693674	-2.65662	-0.00504744	0.00391704	0.197542
5	178865878	cg19884964	NA	0.106805	0.0246008	8.73612e-05	80	0.693674	2.24511	0.00389604	0.0039635	0.325617
17	57401781	cg15443223	NA	1.15658	0.266467	8.76667e-05	80	0.693674	0.845528	NA	NA	NA
19	55587039	cg07687554	EPS8L1	-0.331887	0.0764878	8.80345e-05	80	0.693674	-1.8485	0.00625856	0.0038946	0.108058
17	49008556	cg19758151	NA	-0.521743	0.120467	9.02946e-05	80	0.693674	-3.69713	NA	NA	NA
5	35858063	cg16145913	IL7R;IL7R	-0.162618	0.0375612	9.07436e-05	80	0.693674	0.679188	0.00561296	0.00408172	0.169086
1	30112256	cg04993898	NA	0.172681	0.0399023	9.12694e-05	80	0.693674	0.130329	0.00379619	0.00394879	0.336373
15	40675627	cg26231582	KNSTRN;KNSTRN;KNSTRN	0.139408	0.0322287	9.18389e-05	80	0.693674	-3.98785	0.00540643	0.00389798	0.165447
4	140797975	cg03046775	MAML3	-0.140033	0.0323875	9.23933e-05	80	0.693674	2.02063	-0.0030496	0.00399366	0.4451
6	16332480	cg06795078	ATXN1;ATXN1	-0.1928	0.0445969	9.25405e-05	80	0.693674	-3.54189	-0.000127449	0.00389729	0.973912
5	179918766	cg11471138	NA	0.180548	0.0418988	9.66927e-05	80	0.693674	-0.436299	0.00624062	0.00392712	0.112036
1	161087322	cg18165248	PFDN2;NIT1;NIT1;NIT1;NIT1	0.241469	0.0560427	9.68419e-05	80	0.693674	-4.29051	0.00288905	0.00391339	0.460364
5	1555844	cg13005202	NA	0.220207	0.0511189	9.71197e-05	80	0.693674	-0.55194	-0.00393002	0.00392749	0.316999
2	128391781	cg01866308	MYO7B	0.148246	0.034437	9.80007e-05	80	0.693674	0.303055	-0.00278708	0.00391949	0.477033
3	42296907	cg18685394	NA	0.115924	0.0269497	9.90403e-05	80	0.693674	-0.308839	0.00524493	0.00393501	0.182568
1	193091041	cg22170602	CDC73	0.152305	0.03541	9.91338e-05	80	0.693674	-3.78055	-0.00051041	0.00389433	0.895724
6	32016257	cg05473289	TNXB	0.254473	0.059203	0.000100026	80	0.693674	1.26683	NA	NA	NA
10	115438129	cg10981747	CASP7;CASP7;CASP7;CASP7;CASP7;CASP7;CASP7	0.254497	0.0592208	0.000100304	80	0.693674	3.69494	0.00239968	0.00406818	0.555279
19	50269440	cg19371266	AP2A1;AP2A1	-0.149881	0.0349219	0.000102058	80	0.693674	-2.082	0.00209922	0.00392586	0.592846
12	15090958	cg14738823	ERP27	0.170205	0.0397559	0.000105506	80	0.693674	0.569147	0.0128542	0.00391132	0.00101473
5	53241059	cg17957954	ARL15	0.155601	0.0363494	0.000105682	80	0.693674	2.65951	0.00502185	0.00399629	0.208888
17	79877314	cg07855221	SIRT7;MAFG;MAFG	0.141003	0.0329445	0.000105908	80	0.693674	-0.268378	-0.000829682	0.00393948	0.833194
13	26586353	cg21962013	ATP8A2;ATP8A2	0.166087	0.0388155	0.000106291	80	0.693674	0.564895	-0.000539883	0.00389373	0.889723
3	143567765	cg13077857	SLC9A9	-0.192318	0.0449628	0.000106822	80	0.693674	2.34299	0.00831367	0.00417962	0.0466905

## Sheet: S2
Supplementary Table S2. Regression coefficients for top 100 differentially methylated positions associated with early improvement after two weeks.
EMC - coefficients for early improvement										Coefficients for MDD (Generation Scotland) Howard, Hum Mol Genet, 2022
Chromosome	Position	CpG	Gene	BETA	SE	P	N	FDR	meanM	B_MDD	SE_MDD	P_MDD
17	79877134	cg04568295	SIRT7;MAFG;MAFG	0.110712	0.0198317	1.57914e-06	80	0.864639	0.332734	0.00104916	0.00396357	0.791241
4	8359458	cg12444166	NA	-0.302668	0.0558132	2.67201e-06	80	0.864639	1.4717	-0.00256659	0.00395236	0.516093
14	68187201	cg11787195	RDH12	-0.239407	0.044949	3.67058e-06	80	0.864639	1.45085	0.0106019	0.00418158	0.0112328
17	79655302	cg11759917	HGS	-0.199218	0.0395328	9.36907e-06	80	0.999979	3.33624	-0.00266891	0.00390323	0.494122
11	1082155	cg15054281	MUC2	0.158031	0.0318353	1.19641e-05	80	0.999979	0.922967	0.00579092	0.0039556	0.1432
1	228581405	cg06829788	TRIM11	0.270839	0.0559571	1.78607e-05	80	0.999979	1.31423	0.00516052	0.00392482	0.188562
12	9796490	cg01220322	LOC374443;LOC374443;LOC374443	-0.230688	0.0483189	2.20793e-05	80	0.999979	-0.52725	0.00273853	0.00391447	0.484184
11	93378775	cg19439329	NA	0.139393	0.0295288	2.62345e-05	80	0.999979	-1.18754	0.00117096	0.00405487	0.77275
2	72998315	cg17085605	EXOC6B;EXOC6B;EXOC6B;EXOC6B;EXOC6B;EXOC6B;EXOC6B;EXOC6B	-0.421924	0.089503	2.67876e-05	80	0.999979	-3.19961	NA	NA	NA
1	246444176	cg03192320	SMYD3;SMYD3	0.126267	0.0269222	2.8929e-05	80	0.999979	1.60941	-0.0010015	0.00396782	0.800727
7	87256928	cg12706075	ABCB1;RUNDC3B;RUNDC3B;RUNDC3B	0.293548	0.0628711	3.09433e-05	80	0.999979	-4.04585	-0.00201791	0.00397548	0.611742
12	9066984	cg02770112	PHC1	-0.494666	0.106566	3.37527e-05	80	0.999979	-5.92049	NA	NA	NA
10	104437694	cg10992686	ARL3	0.083314	0.0179673	3.42828e-05	80	0.999979	1.11376	-0.00202661	0.00400303	0.612667
2	121015605	cg05270442	RALB	0.130185	0.0281358	3.53908e-05	80	0.999979	-0.960658	-0.0034196	0.00407587	0.401477
1	109513855	cg02107110	WDR47;WDR47;WDR47	0.153615	0.0332396	3.60274e-05	80	0.999979	2.87524	-0.00248695	0.00399707	0.533814
8	143553436	cg00390735	ADGRB1	-0.191959	0.0416601	3.76348e-05	80	0.999979	-4.09207	0.00326939	0.00389932	0.401777
2	66804865	cg03350828	LINC01798	0.280303	0.0608392	3.76921e-05	80	0.999979	-4.15322	-0.0052762	0.0039686	0.183688
1	31190161	cg04089332	MATN1;MATN1-AS1	0.115856	0.0252199	3.934e-05	80	0.999979	0.919419	0.00358603	0.00397646	0.367156
11	2951281	cg24860475	PHLDA2	0.462928	0.100929	4.02523e-05	80	0.999979	-3.82161	0.000758863	0.00389031	0.845342
7	4859667	cg01197302	RADIL	0.198737	0.0433596	4.06639e-05	80	0.999979	2.2529	-0.000189631	0.00392725	0.961488
22	45571660	cg11171815	NUP50;NUP50	-0.249576	0.0545651	4.19177e-05	80	0.999979	2.27477	0.00305521	0.00416996	0.463759
9	14910689	cg00232500	FREM1	-0.185876	0.0407045	4.29206e-05	80	0.999979	1.35648	-0.00149705	0.00392564	0.702943
1	245785119	cg14251889	KIF26B	0.350265	0.07728	4.78291e-05	80	0.999979	-1.10036	-0.00109917	0.00391005	0.778623
16	1111220	cg09944434	NA	0.232461	0.0515581	5.15618e-05	80	0.999979	1.27545	0.00303575	0.00390793	0.437267
15	57551709	cg02734001	TCF12;TCF12;TCF12;TCF12;TCF12;TCF12;TCF12;TCF12;TCF12;TCF12;TCF12;TCF12;TCF12;TCF12;TCF12;TCF12;TCF12;TCF12	0.133871	0.0297121	5.20758e-05	80	0.999979	2.64468	0.00217311	0.00399961	0.586903
14	103473560	cg15701082	CDC42BPB	0.154172	0.0344249	5.67416e-05	80	0.999979	2.53836	9.30686e-05	0.00391099	0.981015
22	43939016	cg15831148	EFCAB6;EFCAB6	0.241889	0.0540128	5.67646e-05	80	0.999979	1.13679	NA	NA	NA
1	46088486	cg06687305	CCDC17;CCDC17	0.304167	0.0681484	5.95349e-05	80	0.999979	1.3811	-0.00705186	0.00389808	0.0704419
1	202091944	cg08129759	GPR37L1	0.126644	0.0285679	6.5499e-05	80	0.999979	2.18858	-0.000837078	0.003955	0.83238
5	131400932	cg11591082	NA	0.10662	0.0240781	6.6539e-05	80	0.999979	0.477674	0.0115154	0.00395961	0.00363505
2	178130284	cg02507578	NFE2L2;NFE2L2;NFE2L2;NFE2L2;NFE2L2;NFE2L2;NFE2L2;NFE2L2	0.276268	0.0623932	6.65887e-05	80	0.999979	-4.58548	0.00395772	0.00390362	0.310649
20	36404971	cg11057934	CTNNBL1;CTNNBL1	-0.24354	0.0550164	6.68341e-05	80	0.999979	2.30609	0.00410684	0.00415252	0.322663
8	58945340	cg11318551	FAM110B	-0.212167	0.0479774	6.77801e-05	80	0.999979	1.4126	0.00228749	0.00409775	0.576686
1	109279489	cg17343288	FNDC7	-0.184667	0.0417841	6.83548e-05	80	0.999979	2.80849	0.00104694	0.00397612	0.792314
20	30638893	cg25151359	HCK;HCK;HCK;HCK;HCK;HCK	0.131619	0.029818	6.95432e-05	80	0.999979	-1.20966	0.00584457	0.00398681	0.142655
6	10073684	cg23360019	NA	-0.153358	0.0347683	7.0257e-05	80	0.999979	2.08807	NA	NA	NA
12	15090958	cg14738823	ERP27	0.179128	0.0406356	7.08564e-05	80	0.999979	0.569147	0.0128542	0.00391132	0.00101473
17	76227996	cg16195091	TMEM235;TMEM235;TMEM235	-0.407516	0.0926913	7.35071e-05	80	0.999979	-4.24458	-0.00454023	0.00397494	0.253365
14	54907137	cg02068981	CNIH1	-0.139948	0.0319539	7.74943e-05	80	0.999979	-0.839485	-0.00135061	0.00393473	0.731408
14	76950911	cg09583107	ESRRB	0.149811	0.0342065	7.75153e-05	80	0.999979	-0.0812436	0.0146048	0.00395839	0.000224623
19	48800655	cg02845569	CCDC114	0.142986	0.0326547	7.77304e-05	80	0.999979	1.79992	0.000437158	0.00404975	0.914038
7	4805943	cg00498010	FOXK1	0.107503	0.0245885	7.93724e-05	80	0.999979	1.66767	0.00376937	0.00393771	0.338442
19	55587039	cg07687554	EPS8L1	-0.344039	0.0787129	7.96895e-05	80	0.999979	-1.8485	0.00625856	0.0038946	0.108058
22	42395235	cg22959474	WBP2NL	-0.236802	0.0544088	8.44662e-05	80	0.999979	5.04972	-0.00240813	0.00391396	0.538379
19	47778717	cg09260634	INAFM1;INAFM1	0.128953	0.0296733	8.62145e-05	80	0.999979	-0.98979	0.00812536	0.00395634	0.0399994
10	102821670	cg08227353	KAZALD1;KAZALD1;KAZALD1	0.152247	0.0350639	8.72357e-05	80	0.999979	-0.206619	0.0011598	0.00398193	0.770848
17	7186718	cg06891043	SLC2A4	0.140244	0.0323254	8.81939e-05	80	0.999979	0.609917	0.00619921	0.00397142	0.118535
1	53741402	cg06353919	LRP8;LRP8;LRP8;LRP8	-0.211275	0.0488511	9.20434e-05	80	0.999979	1.9146	-0.00157216	0.00391233	0.687797
1	46089024	cg14220678	CCDC17;CCDC17	0.703308	0.162639	9.21986e-05	80	0.999979	4.45203	NA	NA	NA
3	159450226	cg11015508	IQCJ-SCHIP1;IQCJ-SCHIP1;SCHIP1;SCHIP1;SCHIP1	0.236209	0.054742	9.4953e-05	80	0.999979	0.534556	0.00235235	0.00393477	0.549949
11	120420147	cg12268453	GRIK4	0.120964	0.0280575	9.60414e-05	80	0.999979	2.11821	0.00540154	0.0039654	0.173145
16	80575723	cg03640883	LOC102724084;DYNLRB2;DYNLRB2;DYNLRB2;DYNLRB2	-0.294913	0.0686914	0.000101604	80	0.999979	1.58253	-0.0019795	0.00395248	0.616495
2	33824427	cg16512069	FAM98A;FAM98A	-0.596983	0.139065	0.000101753	80	0.999979	-6.45796	NA	NA	NA
14	59102273	cg13503816	DACT1	0.23367	0.0544667	0.000102614	80	0.999979	3.04914	NA	NA	NA
9	14992232	cg27045845	LOC389705	-0.248727	0.0580291	0.00010387	80	0.999979	0.377723	0.000196256	0.00392395	0.96011
4	186732926	cg04392082	SORBS2;SORBS2;SORBS2;SORBS2;SORBS2;SORBS2	0.366636	0.0856521	0.000105743	80	0.999979	-0.758047	0.0010289	0.00389994	0.791916
1	92764752	cg02428881	GLMN;GLMN;GLMN;RPAP2	-0.17388	0.0406542	0.000106901	80	0.999979	-3.84484	-0.00583168	0.00389918	0.134754
11	67026063	cg27501022	NA	0.173621	0.0407183	0.000111359	80	0.999979	1.96818	-0.00404308	0.003895	0.299262
4	186733060	cg04348265	SORBS2;SORBS2;SORBS2;SORBS2;SORBS2;SORBS2	0.304178	0.0713721	0.000112086	80	0.999979	-0.504704	0.000958735	0.00390928	0.806266
1	25916755	cg10781087	NA	0.155092	0.0363962	0.00011231	80	0.999979	2.94126	-0.000473347	0.00398256	0.90539
12	113798112	cg06075222	PLBD2;PLBD2	0.121596	0.0285603	0.000113607	80	0.999979	-1.14861	-0.0028387	0.00395937	0.4734
16	87328469	cg13646464	NA	0.167479	0.0393577	0.000114403	80	0.999979	2.22211	0.00135971	0.004167	0.744193
7	140182232	cg09979655	NA	-0.180059	0.0423171	0.000114515	80	0.999979	2.81223	0.00124277	0.00398223	0.75498
11	8331664	cg00103075	NA	0.157278	0.0369747	0.000114987	80	0.999979	0.0901558	0.00666995	0.00399447	0.0949601
17	47921723	cg14894341	TAC4;TAC4;TAC4;TAC4;TAC4	0.130023	0.03059	0.000116121	80	0.999979	2.45542	0.00168138	0.00391902	0.667902
7	68999841	cg14174114	NA	-0.116786	0.0274924	0.000117056	80	0.999979	0.975364	0.000944354	0.00394682	0.810897
6	31105380	cg10940833	PSORS1C1;PSORS1C2	-0.237967	0.0560205	0.00011709	80	0.999979	-4.01875	-0.00283093	0.00393994	0.472436
4	8412549	cg08722675	ACOX3;ACOX3	0.180176	0.0424178	0.000117163	80	0.999979	-0.518459	0.00808509	0.00394298	0.0403152
17	81006497	cg01826354	B3GNTL1;B3GNTL1;B3GNTL1	0.179937	0.0424007	0.000118602	80	0.999979	-4.27335	0.00250391	0.00389886	0.520733
7	5396268	cg18451131	TNRC18	-0.489	0.115425	0.000121294	80	0.999979	3.63783	NA	NA	NA
11	121986974	cg22813542	MIR100HG;MIR100HG;MIR100HG;MIR100HG;MIR100HG;MIR100HG;MIR100HG;MIR100HG;MIR100HG;MIR100HG;MIR100HG;MIR100HG;MIR100HG;MIR100HG;BLID	0.297957	0.0704365	0.000123725	80	0.999979	1.69492	-0.00164044	0.00389484	0.673621
11	3829534	cg21091629	PGAP2;PGAP2;PGAP2;PGAP2;PGAP2;PGAP2;PGAP2;PGAP2;PGAP2;PGAP2;PGAP2;PGAP2;PGAP2;PGAP2;PGAP2;PGAP2;PGAP2;PGAP2;PGAP2;PGAP2;PGAP2;PGAP2;PGAP2;PGAP2;PGAP2;PGAP2;PGAP2;PGAP2;PGAP2;PGAP2;PGAP2;PGAP2;PGAP2;PGAP2;PGAP2	-0.13513	0.0320186	0.000127558	80	0.999979	-3.75364	0.000539732	0.00390668	0.890117
8	23261720	cg07352539	LOXL2	-0.253842	0.0602221	0.000129653	80	0.999979	-4.29484	-0.0058774	0.00395029	0.136793
7	30740909	cg25936815	CRHR2;CRHR2	0.136365	0.0323866	0.000131508	80	0.999979	2.60247	0.000626748	0.00392331	0.873078
6	10385279	cg01176947	NA	-0.176783	0.0420008	0.000132119	80	0.999979	-3.19568	-0.00121002	0.00392424	0.757819
12	71977971	cg08247456	LGR5;LGR5;LGR5;LGR5	0.127693	0.0303525	0.000132962	80	0.999979	2.03495	-0.00538356	0.0039371	0.171503
7	123390035	cg00480856	WASL	0.282387	0.0673825	0.00013981	80	0.999979	0.422202	0.00585987	0.00392687	0.135634
2	144655041	cg10249673	NA	-0.29891	0.0713538	0.000140546	80	0.999979	2.70978	-0.000558544	0.00415059	0.892952
18	22237776	cg27586880	LINC01915	0.146029	0.0348664	0.000140927	80	0.999979	0.808239	0.0029494	0.00392836	0.452776
6	44101190	cg04074908	TMEM63B;TMEM63B	0.117551	0.028092	0.000142569	80	0.999979	1.18872	-0.000783944	0.00393591	0.842124
2	208134638	cg10580067	MIR1302-4	-0.27176	0.0649498	0.000142726	80	0.999979	2.59496	0.00191052	0.0040345	0.635824
4	71859710	cg11654333	DCK	-0.142847	0.0341473	0.000143125	80	0.999979	-3.88748	-6.91039e-05	0.0039031	0.985874
1	24826421	cg24089263	RCAN3AS;RCAN3AS;RCAN3AS;RCAN3AS	0.139219	0.033285	0.000143405	80	0.999979	2.25549	0.00904563	0.00391065	0.0207185
3	577964	cg03158780	NA	0.2096	0.0501565	0.000145067	80	0.999979	-0.202856	0.00128538	0.00389881	0.741638
19	40030247	cg15055808	EID2	0.268569	0.0642832	0.000145521	80	0.999979	-4.32382	0.00145755	0.00390518	0.708974
6	36812147	cg09863532	NA	0.119749	0.0286817	0.000146788	80	0.999979	2.30806	9.59494e-05	0.00397844	0.980759
7	26119300	cg03713823	NA	0.26771	0.0641215	0.000146819	80	0.999979	2.91715	0.00701401	0.00415969	0.0917598
8	124054090	cg12254515	DERL1;DERL1;DERL1	5.1593	1.23626	0.000147606	80	0.999979	-11.6044	NA	NA	NA
8	87083025	cg05500893	PSKH2	-0.29533	0.070772	0.000147759	80	0.999979	2.88371	NA	NA	NA
4	10065469	cg05932992	NA	0.0891635	0.0213744	0.000148433	80	0.999979	-0.687426	-0.00351835	0.00406456	0.386701
20	44680391	cg16514261	SLC12A5;SLC12A5	0.272125	0.0652942	0.000150207	80	0.999979	2.45392	-0.000252917	0.00389385	0.948212
2	233498164	cg12804441	EFHD1;EFHD1;EFHD1	0.42561	0.102187	0.000151442	80	0.999979	-5.60525	0.00638141	0.00391427	0.103039
3	52209118	cg18222580	NA	0.10797	0.0259301	0.000151975	80	0.999979	0.508209	-0.00912028	0.00398911	0.022237
3	52099548	cg00736958	LINC00696	0.103213	0.0248161	0.000154241	80	0.999979	-0.316419	0.000530542	0.00397292	0.893767
2	236702170	cg04774679	AGAP1;AGAP1;AGAP1	0.309465	0.0744416	0.000155176	80	0.999979	-3.21602	0.00367953	0.00391268	0.347007
2	242163091	cg22230224	ANO7	0.0996453	0.023983	0.000156299	80	0.999979	1.05032	0.00519487	0.0039749	0.19124
11	76411795	cg20911180	GUCY2EP	0.131641	0.0316863	0.00015645	80	0.999979	-1.95747	-0.00648033	0.00394491	0.100443
3	160473693	cg00089353	PPM1L	0.39342	0.0948426	0.000159567	80	0.999979	-5.83104	0.000767032	0.00392416	0.84503
12	102036140	cg23067881	MYBPC1;MYBPC1;MYBPC1;MYBPC1;MYBPC1;MYBPC1;MYBPC1;MYBPC1;MYBPC1;MYBPC1	0.187093	0.0451655	0.000162428	80	0.999979	-1.32449	0.00555889	0.00391304	0.155432
11	62124488	cg15392722	ASRGL1;ASRGL1	-0.259107	0.0625527	0.000162514	80	0.999979	3.27395	-0.00464433	0.00415721	0.263919

## Sheet: S3
Supplementary Table S3. Differentially Methylated Regions Associated with Early Improvement after Two Weeks.
Chromosome	Start	Ende	N probes	P	Sidak P	Direction	Gene
4	186732837	186733061	8	3.084e-16	1.051e-12	++	SORBS2
1	46088486	46089046	5	1.792e-13	2.263e-10	++	CCDC17
1	174844397	174844561	5	4.35e-10	1.874e-06	++	RABGAP1L
10	48416781	48416978	7	4.905e-09	1.76e-05	--	GDF2
21	46875372	46875501	6	7.583e-09	4.154e-05	++	COL18A1
4	8359458	8359500	2	2.044e-07	0.003433	--
3	52099522	52099562	3	2.759e-07	0.004863	++	LINC00696
2	209224280	209224438	4	3.966e-07	0.001772	++	PTH2R
8	1713005	1713013	3	4.357e-07	0.03775	++	LOC101927752;CLN8
5	102898585	102898734	4	6.252e-07	0.002961	++	NUDT12
4	184908510	184908740	2	1.133e-05	0.03422	--	STOX2

## Sheet: S4
Supplementary Table S4. Results of enrichment analysis of hallmark gene sets for response.
Gene Set	N	DE	P	FDR
HALLMARK_APICAL_SURFACE	44	6	0.00155495	0.0777476
HALLMARK_MYOGENESIS	200	15	0.0056896	0.14224
HALLMARK_KRAS_SIGNALING_DN	200	12	0.00870758	0.145126
HALLMARK_IL2_STAT5_SIGNALING	199	13	0.0127102	0.158878
HALLMARK_BILE_ACID_METABOLISM	112	7	0.0190056	0.164112
HALLMARK_PEROXISOME	104	7	0.0196935	0.164112
HALLMARK_MYC_TARGETS_V2	58	3	0.0840211	0.492063
HALLMARK_MITOTIC_SPINDLE	199	12	0.0880687	0.492063
HALLMARK_INFLAMMATORY_RESPONSE	200	8	0.112498	0.492063
HALLMARK_COMPLEMENT	200	9	0.119215	0.492063
HALLMARK_ESTROGEN_RESPONSE_EARLY	200	11	0.121399	0.492063
HALLMARK_PANCREAS_BETA_CELLS	40	2	0.124091	0.492063
HALLMARK_ANGIOGENESIS	36	2	0.129652	0.492063
HALLMARK_P53_PATHWAY	200	9	0.137778	0.492063
HALLMARK_HYPOXIA	200	9	0.151131	0.50377
HALLMARK_XENOBIOTIC_METABOLISM	200	8	0.167733	0.508972
HALLMARK_APOPTOSIS	161	7	0.177629	0.508972
HALLMARK_ESTROGEN_RESPONSE_LATE	200	9	0.18323	0.508972
HALLMARK_MYC_TARGETS_V1	200	7	0.203289	0.513451
HALLMARK_TGF_BETA_SIGNALING	54	3	0.214534	0.513451
HALLMARK_G2M_CHECKPOINT	200	8	0.215649	0.513451
HALLMARK_APICAL_JUNCTION	200	9	0.257392	0.584982
HALLMARK_TNFA_SIGNALING_VIA_NFKB	200	7	0.271637	0.590516
HALLMARK_EPITHELIAL_MESENCHYMAL_TRANSITION	200	8	0.333354	0.690242
HALLMARK_KRAS_SIGNALING_UP	200	7	0.345121	0.690242
HALLMARK_PI3K_AKT_MTOR_SIGNALING	105	4	0.394742	0.726257
HALLMARK_NOTCH_SIGNALING	32	1	0.397628	0.726257
HALLMARK_CHOLESTEROL_HOMEOSTASIS	74	2	0.413322	0.726257
HALLMARK_IL6_JAK_STAT3_SIGNALING	87	2	0.428757	0.726257
HALLMARK_UV_RESPONSE_DN	144	7	0.435754	0.726257
HALLMARK_ADIPOGENESIS	200	6	0.454282	0.732713
HALLMARK_HEDGEHOG_SIGNALING	36	1	0.479288	0.74443
HALLMARK_REACTIVE_OXYGEN_SPECIES_PATHWAY	49	1	0.495361	0.74443
HALLMARK_INTERFERON_ALPHA_RESPONSE	97	2	0.506213	0.74443
HALLMARK_WNT_BETA_CATENIN_SIGNALING	42	1	0.554627	0.75068
HALLMARK_DNA_REPAIR	150	3	0.574178	0.75068
HALLMARK_ANDROGEN_RESPONSE	100	3	0.578579	0.75068
HALLMARK_UV_RESPONSE_UP	158	4	0.592682	0.75068
HALLMARK_MTORC1_SIGNALING	200	5	0.601346	0.75068
HALLMARK_GLYCOLYSIS	200	5	0.605794	0.75068
HALLMARK_FATTY_ACID_METABOLISM	158	3	0.615557	0.75068
HALLMARK_HEME_METABOLISM	200	5	0.665929	0.768738
HALLMARK_ALLOGRAFT_REJECTION	200	4	0.673442	0.768738
HALLMARK_UNFOLDED_PROTEIN_RESPONSE	113	2	0.688176	0.768738
HALLMARK_INTERFERON_GAMMA_RESPONSE	200	4	0.703922	0.768738
HALLMARK_E2F_TARGETS	200	4	0.707239	0.768738
HALLMARK_OXIDATIVE_PHOSPHORYLATION	200	3	0.736212	0.783204
HALLMARK_SPERMATOGENESIS	135	2	0.764375	0.788956
HALLMARK_COAGULATION	138	2	0.773177	0.788956
HALLMARK_PROTEIN_SECRETION	96	1	0.84388	0.84388

## Sheet: S5
Supplementary Table S5. Results of enrichment analysis of hallmark gene sets for early improvement.
Gene Set	N	DE	P	FDR
HALLMARK_HEDGEHOG_SIGNALING	36	4	0.00624935	0.247707
HALLMARK_PI3K_AKT_MTOR_SIGNALING	105	7	0.0110047	0.247707
HALLMARK_XENOBIOTIC_METABOLISM	200	9	0.0148624	0.247707
HALLMARK_P53_PATHWAY	200	9	0.0256257	0.270766
HALLMARK_APICAL_JUNCTION	200	10	0.0300269	0.270766
HALLMARK_PEROXISOME	104	5	0.0360949	0.270766
HALLMARK_APICAL_SURFACE	44	3	0.038713	0.270766
HALLMARK_ADIPOGENESIS	200	8	0.0433225	0.270766
HALLMARK_SPERMATOGENESIS	135	5	0.0689225	0.382903
HALLMARK_IL2_STAT5_SIGNALING	199	8	0.0796095	0.398047
HALLMARK_MITOTIC_SPINDLE	199	9	0.104995	0.47725
HALLMARK_ALLOGRAFT_REJECTION	200	6	0.11779	0.490792
HALLMARK_ANGIOGENESIS	36	1	0.232978	0.75944
HALLMARK_HYPOXIA	200	6	0.237685	0.75944
HALLMARK_CHOLESTEROL_HOMEOSTASIS	74	2	0.238226	0.75944
HALLMARK_INTERFERON_GAMMA_RESPONSE	200	5	0.251294	0.75944
HALLMARK_TGF_BETA_SIGNALING	54	2	0.25821	0.75944
HALLMARK_MYC_TARGETS_V2	58	1	0.33695	0.762222
HALLMARK_COMPLEMENT	200	5	0.337076	0.762222
HALLMARK_ANDROGEN_RESPONSE	100	3	0.345593	0.762222
HALLMARK_MYOGENESIS	200	6	0.359698	0.762222
HALLMARK_APOPTOSIS	161	4	0.362344	0.762222
HALLMARK_FATTY_ACID_METABOLISM	158	3	0.362888	0.762222
HALLMARK_INFLAMMATORY_RESPONSE	200	4	0.378478	0.762222
HALLMARK_MYC_TARGETS_V1	200	4	0.381111	0.762222
HALLMARK_TNFA_SIGNALING_VIA_NFKB	200	4	0.454632	0.816923
HALLMARK_KRAS_SIGNALING_DN	200	4	0.456431	0.816923
HALLMARK_EPITHELIAL_MESENCHYMAL_TRANSITION	200	5	0.470993	0.816923
HALLMARK_OXIDATIVE_PHOSPHORYLATION	200	3	0.473815	0.816923
HALLMARK_IL6_JAK_STAT3_SIGNALING	87	1	0.515469	0.819399
HALLMARK_UV_RESPONSE_UP	158	3	0.518342	0.819399
HALLMARK_KRAS_SIGNALING_UP	200	4	0.53033	0.819399
HALLMARK_HEME_METABOLISM	200	4	0.544626	0.819399
HALLMARK_ESTROGEN_RESPONSE_EARLY	200	5	0.568572	0.819399
HALLMARK_PANCREAS_BETA_CELLS	40	0	0.593515	0.819399
HALLMARK_ESTROGEN_RESPONSE_LATE	200	4	0.607296	0.819399
HALLMARK_E2F_TARGETS	200	3	0.620096	0.819399
HALLMARK_UV_RESPONSE_DN	144	4	0.631128	0.819399
HALLMARK_NOTCH_SIGNALING	32	0	0.640052	0.819399
HALLMARK_GLYCOLYSIS	200	3	0.675245	0.819399
HALLMARK_PROTEIN_SECRETION	96	1	0.695425	0.819399
HALLMARK_BILE_ACID_METABOLISM	112	1	0.697546	0.819399
HALLMARK_REACTIVE_OXYGEN_SPECIES_PATHWAY	49	0	0.704683	0.819399
HALLMARK_WNT_BETA_CATENIN_SIGNALING	42	0	0.749551	0.851762
HALLMARK_COAGULATION	138	1	0.792357	0.880397
HALLMARK_INTERFERON_ALPHA_RESPONSE	97	0	0.857328	0.917063
HALLMARK_G2M_CHECKPOINT	200	2	0.862039	0.917063
HALLMARK_UNFOLDED_PROTEIN_RESPONSE	113	0	0.924299	0.945882
HALLMARK_MTORC1_SIGNALING	200	1	0.944148	0.945882
HALLMARK_DNA_REPAIR	150	0	0.945882	0.945882

## Sheet: S6a TNXB
GWAS Atlas results for TNXB (retrieved 30.03.2022)
atlas ID	PMID	Year	Domain	Trait	P-value	N
1204	24390342	2014	Connective Tissue	Rheumatoid Arthritis	3.9659e-153	103638
1203	24390342	2014	Connective Tissue	Rheumatoid Arthritis	2.054e-143	58284
3904	27863252	2016	Immunological	White blood cell count (three-way meta)	7.5659e-110	172435
3868	27863252	2016	Immunological	White blood cell count (two-way meta)	4.406e-101	131969
3884	27863252	2016	Immunological	Lymphocyte count (three-way meta)	9.696e-93	171643
3848	27863252	2016	Immunological	Lymphocyte count (two-way meta)	8.5267e-88	132452
3187	31427789	2019	Skeletal	Standing height	2.9402e-85	385748
3892	27863252	2016	Immunological	Myeloid white cell count (three-way meta)	2.1124e-84	169219
3877	27863252	2016	Immunological	Granulocyte count (three-way meta)	5.5966e-80	169822
3893	27863252	2016	Immunological	Sum neutrophil eosinophil count (three-way meta)	5.0888e-78	170384
4043	30124842	2018	Skeletal	Height	3.0587e-77	693529
3824	22057235	2011	Gastrointestinal	Celiac disease	7.2553e-77	24269
3873	27863252	2016	Immunological	Sum eosinophil basophil count (three-way meta)	1.218e-75	171771
3856	27863252	2016	Immunological	Myeloid white cell count (two-way meta)	2.6356e-71	130268
208	20453842	2010	Connective Tissue	Rheumatoid Arthritis	5.3274e-71	25708
3872	27863252	2016	Immunological	Sum basophil neutrophil count (three-way meta)	3.8029e-70	170143
1202	24390342	2014	Connective Tissue	Rheumatoid Arthritis	3.4717e-69	22515
3895	27863252	2016	Immunological	Neutrophil count (three-way meta)	1.0443e-68	170702
3874	27863252	2016	Immunological	Eosinophil count (three-way meta)	2.9837e-68	172275
2037	27723758	2016	Immunological	Immunoglobulin A deficiency	1.3645e-66	6487
3841	27863252	2016	Immunological	Granulocyte count (two-way meta)	7.6499e-66	130875
4018	29848360	2018	Skeletal	Systemic Lupus Erythematosus	1.2146e-64	10995
3837	27863252	2016	Immunological	Sum eosinophil basophil count (two-way meta)	1.7025e-64	131557
4226	31015401	2019	Environmental	Thyroid preparations	1.9803e-64	305582
3857	27863252	2016	Immunological	Sum neutrophil eosinophil count (two-way meta)	3.1785e-64	131409
3838	27863252	2016	Immunological	Eosinophil count (two-way meta)	1.0656e-60	131999
2052	26691988	2016	Ophthalmological	Age-related Macular Degeneration	1.8784e-60	33976
2034	27992413	2017	Gastrointestinal	Primary sclerosing cholangitis	1.8389e-59	14890
3602	31427789	2019	Endocrine	Non-cancer illness code, self-reported: hypothyroidism/myxoedema	5.8415e-59	289307
3836	27863252	2016	Immunological	Sum basophil neutrophil count (two-way meta)	3.5552e-57	131031
3859	27863252	2016	Immunological	Neutrophil count (two-way meta)	4.8763e-56	131564
3889	27863252	2016	Immunological	Monocyte count (three-way meta)	2.144e-55	170721
3412	31427789	2019	Skeletal	Sitting height	6.8405e-55	385393
3470	31427789	2019	Metabolic	Impedance measures - Trunk fat-free mass	1.8317e-53	379507
3471	31427789	2019	Metabolic	Impedance measures - Trunk predicted mass	1.6485e-52	379469
3823	26502338	2015	Skeletal	Systemic Lupus Erythematosus	3.988e-51	14267
1067	19430480	2009	Endocrine	Type 1 Diabetes	2.8262e-49	7982
4280	30804560	2019	Respiratory	FEV1/FVC ratio	2.374e-46	400102
3443	31427789	2019	Metabolic	Impedance measures - Whole body fat-free mass	2.9916e-46	379804
3444	31427789	2019	Metabolic	Impedance measures - Whole body water mass	5.2655e-46	379835
4284	30804560	2019	Respiratory	FEV1/FVC ratio	2.6752e-45	321047
3853	27863252	2016	Immunological	Monocyte count (two-way meta)	4.5179e-42	131544
3625	31427789	2019	Activities	Treatment/medication code: levothyroxine sodium	2.482e-39	280443
3446	31427789	2019	Metabolic	Impedance measures - Basal metabolic rate	7.9419e-38	379821
3820	21980299	2011	Endocrine	Type 1 Diabetes	1.1881e-37	26890
3529	31427789	2019	Nutritional	Never eat eggs, dairy, wheat, sugar: Wheat products	4.8962e-36	384986
3466	31427789	2019	Metabolic	Impedance measures - Arm fat-free mass (left)	1.9974e-35	379653
3902	27863252	2016	Immunological	Reticulocyte count (three-way meta)	3.2189e-35	170641
3467	31427789	2019	Metabolic	Impedance measures - Arm predicted mass (left)	4.8691e-35	379638
3463	31427789	2019	Metabolic	Impedance measures - Arm predicted mass (right)	1.6941e-34	379716
3462	31427789	2019	Metabolic	Impedance measures - Arm fat-free mass (right)	3.3736e-34	379723
3454	31427789	2019	Metabolic	Impedance measures - Leg fat-free mass (right)	6.5096e-34	379793
3455	31427789	2019	Metabolic	Impedance measures - Leg predicted mass (right)	7.5415e-34	379793
3832	27723757	2016	Dermatological	Vitiligo	9.8644e-33	44266
3458	31427789	2019	Metabolic	Impedance measures - Leg fat-free mass (left)	1.2555e-31	379766
3459	31427789	2019	Metabolic	Impedance measures - Leg predicted mass (left)	3.0381e-31	379761
3552	31427789	2019	Respiratory	Blood clot, DVT, bronchitis, emphysema, asthma, rhinitis, eczema, allergy diagnosed by doctor: Asthma	3.9933e-31	385822
4080	30239722	2018	Metabolic	Waist-hip ratio (adjusted for BMI)	6.3258e-31	694649
4285	30804560	2019	Respiratory	PEF	9.9313e-30	321047
2030	28067908	2017	Gastrointestinal	Ulcerative colitis	5.4876e-29	45975
3271	31427789	2019	Skeletal	Comparative height size at age 10	2.9782e-28	380167
3866	27863252	2016	Immunological	Reticulocyte count (two-way meta)	3.9841e-28	130388
3899	27863252	2016	Immunological	Platelet count (three-way meta)	7.8094e-28	166066
4281	30804560	2019	Respiratory	PEF	3.5389e-27	345265
3855	27863252	2016	Immunological	Mean platelet volume (two-way meta)	1.0925e-26	127230
3599	31427789	2019	Respiratory	Non-cancer illness code, self-reported: asthma	2.7844e-26	289307
2031	28067908	2017	Gastrointestinal	Inflammatory Bowel Disease	8.8834e-26	59957
3903	27863252	2016	Immunological	Reticulocyte fraction of red cells (three-way meta)	1.5551e-25	170690
3891	27863252	2016	Immunological	Mean platelet volume (three-way meta)	1.5835e-25	164454
3685	31427789	2019	Endocrine	Diagnoses - secondary ICD10: E03 Other hypothyroidism	2.3888e-23	244890
3436	31427789	2019	Metabolic	Weight	3.6667e-23	385473
3869	27863252	2016	Immunological	Basophil count (three-way meta)	1.4242e-22	171846
2029	28067908	2017	Gastrointestinal	Crohn's Disease	3.4349e-22	40266
3875	27863252	2016	Immunological	Eosinophil percentage of white cells (three-way meta)	7.4335e-22	172378
4300	30674883	2019	Dermatological	Vitiligo (early onset)	9.4755e-22	9735
142	25282103	2014	Skeletal	Height	1.7029e-21	253288
3440	31427789	2019	Metabolic	Impedance measures - Weight	1.8092e-21	379840
3863	27863252	2016	Immunological	Platelet count (two-way meta)	2.9851e-21	127127
3882	27863252	2016	Immunological	High light scatter reticulocyte count (three-way meta)	1.5285e-20	170761
2060	28240269	2017	Cell	C4A C4B - Complement C4b	1.6712e-20	1000
3867	27863252	2016	Immunological	Reticulocyte fraction of red cells (two-way meta)	2.2991e-20	130404
4077	30239722	2018	Metabolic	Waist-hip ratio	2.6595e-20	697734
3839	27863252	2016	Immunological	Eosinophil percentage of white cells (two-way meta)	4.3454e-20	132052
4227	31015401	2019	Environmental	Immunosuppressants	5.5627e-20	272602
3447	31427789	2019	Metabolic	Impedance measures - Impedance of whole body	1.6165e-19	379792
3846	27863252	2016	Immunological	High light scatter reticulocyte count (two-way meta)	3.8369e-19	130517
4217	31015401	2019	Environmental	Drugs used in diabetes	5.3148e-19	305913
3191	31427789	2019	Activities	Number of treatments/medications taken	9.0888e-19	386581
4278	30804560	2019	Respiratory	FEV1	2.2465e-18	400102
3887	27863252	2016	Immunological	Mean corpuscular hemoglobin (three-way meta)	4.0976e-18	172332
3186	31427789	2019	Metabolic	Hip circumference	4.7404e-18	385887
3815	20045101	2010	Immunological	CD4:CD8 lymphocyte ratio	4.9057e-18	2538
4282	30804560	2019	Respiratory	FEV1	9.5975e-18	321047
3876	27863252	2016	Immunological	Eosinophil percentage of granulocytes (three-way meta)	3.2599e-17	170536
3695	31427789	2019	Respiratory	Diagnoses - secondary ICD10: J45 Asthma	4.2126e-17	244890
3900	27863252	2016	Immunological	Red blood cell count (three-way meta)	5.9653e-17	172952
3880	27863252	2016	Immunological	Hemoglobin concentration (three-way meta)	8.6852e-17	172925
3451	31427789	2019	Metabolic	Impedance measures - Impedance of arm (left)	2.2743e-16	379803
4266	30929738	2019	Respiratory	Asthma (child-onset)	2.3541e-16	314633
3449	31427789	2019	Metabolic	Impedance measures - Impedance of leg (left)	2.7451e-16	379807
3553	31427789	2019	Respiratory	Blood clot, DVT, bronchitis, emphysema, asthma, rhinitis, eczema, allergy diagnosed by doctor: Hayfever, allergic rhinitis or eczema	2.8724e-16	385822
3844	27863252	2016	Immunological	Hemoglobin concentration (two-way meta)	3.7948e-16	132596
1061	17660530	2007	Neurological	Multiple Sclerosis	3.874e-16	4293
3328	31427789	2019	Endocrine	Diabetes (diagnosed by doctor)	4.9575e-16	385420
3840	27863252	2016	Immunological	Eosinophil percentage of granulocytes (two-way meta)	6.0914e-16	131525
3888	27863252	2016	Immunological	Mean corpuscular volume (three-way meta)	8.2014e-16	172433
3881	27863252	2016	Immunological	High light scatter percentage of red cells (three-way meta)	1.0042e-15	170763
3894	27863252	2016	Immunological	Neutrophil percentage of granulocytes (three-way meta)	1.5471e-15	170672
3332	31427789	2019	Activities	Taking other prescription medications	1.6027e-15	385236
4081	30239722	2018	Metabolic	Waist-hip ratio (adjusted for BMI, male)	2.7498e-15	315284
4235	31015401	2019	Environmental	Adrenergics, inhalants	4.0094e-15	176445
3450	31427789	2019	Metabolic	Impedance measures - Impedance of arm (right)	9.4704e-15	379786
4082	30239722	2018	Metabolic	Waist-hip ratio (adjusted for BMI, female)	1.0007e-14	379501
74	23455636	2013	Ophthalmological	Age-related Macular Degeneration	1.0666e-14	59462
3851	27863252	2016	Immunological	Mean corpuscular hemoglobin (two-way meta)	1.2798e-14	132224
3845	27863252	2016	Immunological	High light scatter percentage of red cells (two-way meta)	1.3235e-14	130538
3448	31427789	2019	Metabolic	Impedance measures - Impedance of leg (right)	1.4521e-14	379813
3456	31427789	2019	Metabolic	Impedance measures - Leg fat percentage (left)	1.4643e-14	379786
3852	27863252	2016	Immunological	Mean corpuscular volume (two-way meta)	1.5089e-14	132353
3858	27863252	2016	Immunological	Neutrophil percentage of granulocytes (two-way meta)	1.5142e-14	131660
3452	31427789	2019	Metabolic	Impedance measures - Leg fat percentage (right)	1.7271e-14	379806
4279	30804560	2019	Respiratory	FVC	1.9979e-14	400102
3982	29483656	2018	Psychiatric	Schizophrenia	2.1144e-14	105318
3897	27863252	2016	Immunological	Plateletcrit (three-way meta)	2.4206e-14	164339
4283	30804560	2019	Respiratory	FVC	2.533e-14	321047
3441	31427789	2019	Metabolic	Impedance measures - Body fat percentage	3.5037e-14	379615
3551	31427789	2019	Cardiovascular	Vascular/heart problems diagnosed by doctor: High blood pressure	4.3427e-14	385699
3464	31427789	2019	Metabolic	Impedance measures - Arm fat percentage (left)	4.3558e-14	379699
4267	30929738	2019	Respiratory	Asthma (adult-onset)	4.5628e-14	327253
3460	31427789	2019	Metabolic	Impedance measures - Arm fat percentage (right)	5.0314e-14	379752
69	26192919	2015	Gastrointestinal	Ulcerative Colitis	5.1973e-14	27432
4299	30674883	2019	Dermatological	Vitiligo (late onset)	5.2698e-14	20623
3864	27863252	2016	Immunological	Red blood cell count (two-way meta)	5.5353e-14	132690
4074	30239722	2018	Metabolic	Body Mass Index	5.928e-14	806834
3442	31427789	2019	Metabolic	Impedance measures - Whole body fat mass	7.0032e-14	379203
3469	31427789	2019	Metabolic	Impedance measures - Trunk fat mass	7.9474e-14	379578
3308	31427789	2019	Mortality	Long-standing illness, disability or infirmity	1.1968e-13	377498
4017	29848360	2018	Skeletal	Systemic Lupus Erythematosus	1.7024e-13	2431
3833	27863252	2016	Immunological	Basophil count (two-way meta)	1.7087e-13	131860
3461	31427789	2019	Metabolic	Impedance measures - Arm fat mass (right)	1.732e-13	379725
3190	31427789	2019	Mortality	Number of self-reported non-cancer illnesses	1.9041e-13	386581
3435	31427789	2019	Metabolic	Body Mass Index	1.9237e-13	385336
3468	31427789	2019	Metabolic	Impedance measures - Trunk fat percentage	2.1369e-13	379600
3879	27863252	2016	Immunological	Hematocrit (three-way meta)	2.2766e-13	173039
3544	31427789	2019	Body Structures	Mouth/teeth dental problems: Mouth ulcers	2.2867e-13	385026
3457	31427789	2019	Metabolic	Impedance measures - Leg fat mass (left)	2.4256e-13	379783
3465	31427789	2019	Metabolic	Impedance measures - Arm fat mass (left)	3.1579e-13	379663
3453	31427789	2019	Metabolic	Impedance measures - Leg fat mass (right)	3.4543e-13	379802
4068	BioRxiv: https://doi.org/10.1101/261081	2018	Activities	Automobile speeding propensity	3.5753e-13	404291
2920	28240269	2017	Cell	Human-virus - gp41 C34 peptide, HIV	4.2212e-13	1000
3445	31427789	2019	Metabolic	Impedance measures - Body Mass Index (BMI)	6.7777e-13	379831
3601	31427789	2019	Endocrine	Non-cancer illness code, self-reported: diabetes	6.8076e-13	289307
1062	19680446	2009	Dermatological	Psoriasis	6.8993e-13	2716
3878	27863252	2016	Immunological	Granulocyte percentage of myeloid white cells (three-way meta)	7.3914e-13	169545
4264	30946743	2019	Connective Tissue	Ankylosing spondylitis	7.7476e-13	2012
3901	27863252	2016	Immunological	Red cell distribution width (three-way meta)	8.0526e-13	171529
3798	29942085	2018	Psychiatric	Worry subcluster	9.6661e-13	348219
3886	27863252	2016	Immunological	Mean corpuscular hemoglobin concentration (three-way meta)	1.2368e-12	172851
3842	27863252	2016	Immunological	Granulocyte percentage of myeloid white cells (two-way meta)	1.4141e-12	130543
4236	31015401	2019	Environmental	Glucocorticoids	1.5721e-12	205700
3814	20045101	2010	Immunological	CD8+ T cell level	1.9731e-12	2538
4079	30239722	2018	Metabolic	Waist-hip ratio (female)	2.2571e-12	381152
3854	27863252	2016	Immunological	Monocyte percentage of white cells (two-way meta)	2.2943e-12	131305
68	26192919	2015	Gastrointestinal	Crohn's Disease	2.3305e-12	20883
3795	29942085	2018	Psychiatric	Neuroticism	2.7918e-12	390278
67	26192919	2015	Gastrointestinal	Inflammatory Bowel Disease	2.8275e-12	34652
3990	29500382	2018	Psychiatric	Neuroticism sum score	2.914e-12	380506
3290	31427789	2019	Psychiatric	Worrier / anxious feelings	3.0144e-12	376411
3890	27863252	2016	Immunological	Monocyte percentage of white cells (three-way meta)	3.062e-12	170494
3608	31427789	2019	Metabolic	Non-cancer illness code, self-reported: high cholesterol	3.9816e-12	289307
3843	27863252	2016	Immunological	Hematocrit (two-way meta)	4.4262e-12	132699
2285	28240269	2017	Cell	MMP8 - Neutrophil collagenase	5.1957e-12	1000
76	23455636	2013	Ophthalmological	Neovascular disease	5.5102e-12	54938
3997	29500382	2018	Psychiatric	Worrier / anxious feelings (WORRY)	6.3289e-12	264646
3597	31427789	2019	Cardiovascular	Non-cancer illness code, self-reported: hypertension	8.1789e-12	289307
4085	30297969	2018	Endocrine	Type 2 Diabetes	9.7406e-12	898130
4044	30124842	2018	Metabolic	Body Mass Index	1.0139e-11	681275
4263	30946743	2019	Connective Tissue	Ankylosing spondylitis	1.0179e-11	3321
13	24280982	2014	Psychiatric	Schizophrenia vs Bipolar disorder	1.2338e-11	16381
11	25056061	2014	Psychiatric	Schizophrenia	1.2338e-11	82315
4327	30643256	2019	Psychiatric	Well-being spectrum	1.6875e-11	2311184
2058	26743605	2015	Dermatological	Psoriasis	1.7277e-11	2821
3862	27863252	2016	Immunological	Platelet distribution width (two-way meta)	2.1614e-11	127171
4038	29906448	2018	Psychiatric	Schizophrenia	2.3556e-11	87491
4345	30525989	2018	Cardiovascular	Coronary artery disease and total cholesterol (bivariate)	2.4703e-11	735838
3850	27863252	2016	Immunological	Mean corpuscular hemoglobin concentration (two-way meta)	2.5694e-11	132586
3257	31427789	2019	Nutritional	Hot drink temperature	2.601e-11	382329
4078	30239722	2018	Metabolic	Waist-hip ratio (male)	3.3505e-11	316772
75	23455636	2013	Ophthalmological	Geographic atrophy	3.5557e-11	48550
3996	29500382	2018	Psychiatric	Nervous feelings (NERV-FEEL)	3.8036e-11	264858
2859	28240269	2017	Cell	C4A C4B - Complement C4	4.5837e-11	1000
3274	31427789	2019	Dermatological	Ease of skin tanning	7.0373e-11	378364
3307	31427789	2019	Activities	Overall health rating	9.8292e-11	384850
3591	31427789	2019	Activities	Medication for cholesterol, blood pressure or diabetes: Blood pressure medication	1.0078e-10	176050
4346	30525989	2018	Cardiovascular	Coronary artery disease and triglyceride (bivariate)	1.0521e-10	735838
3606	31427789	2019	Dermatological	Non-cancer illness code, self-reported: eczema/dermatitis	1.0904e-10	289307
3380	31427789	2019	Cardiovascular	Systolic Blood Pressure (automated reading)	1.1075e-10	361402
3865	27863252	2016	Immunological	Red cell distribution width (two-way meta)	1.4604e-10	131520
3898	27863252	2016	Immunological	Platelet distribution width (three-way meta)	1.8194e-10	164433
3438	31427789	2019	Respiratory	Doctor diagnosed asthma	1.8252e-10	97640
3319	31427789	2019	Respiratory	Wheeze or whistling in the chest in last year	1.9607e-10	379150
3861	27863252	2016	Immunological	Plateletcrit (two-way meta)	2.0865e-10	127033
3939	28892062	2017	Metabolic	Body Mass Index	2.5307e-10	158284
4321	30643256	2019	Psychiatric	Neuroticism (univariate)	3.654e-10	523783
1194	21297633	2011	Gastrointestinal	Ulcerative colitis	4.7242e-10	27994
3185	31427789	2019	Metabolic	Waist circumference	5.4023e-10	385932
73	24097068	2013	Metabolic	Total cholesterol	6.0719e-10	188577
1193	21102463	2010	Gastrointestinal	Crohn's Disease	7.1188e-10	21447
113	20881960	2010	Skeletal	Height	7.2626e-10	133653
4087	29255261	2018	Psychiatric	Neuroticism	7.623e-10	329821
3261	31427789	2019	Psychiatric	Alcohol intake frequency	8.0516e-10	386082
4045	30054458	2018	Endocrine	Type 2 Diabetes	9.0164e-10	659256
4301	30664634	2019	Metabolic	Arms-arm fat ratio (male)	9.1092e-10	167431
3614	31427789	2019	Activities	Treatment/medication code: ventolin 100micrograms inhaler	9.3422e-10	280443
4326	30643256	2019	Psychiatric	Depressive symptoms (MA GWAMA)	9.6488e-10	1067913
3289	31427789	2019	Psychiatric	Nervous feelings	1.2313e-09	376368
4040	29906448	2018	Psychiatric	Schizophrenia/Bipolar disorder	1.2384e-09	107620
4086	30297969	2018	Endocrine	Type 2 Diabetes (adjusted for BMI)	1.3968e-09	898130
4322	30643256	2019	Psychiatric	Depressive symptoms (univariate)	1.585e-09	1067913
3498	31427789	2019	Dermatological	Hair colour (natural, before greying): Dark brown	1.7284e-09	385603
4325	30643256	2019	Psychiatric	Neuroticism (MA GWAMA)	1.8678e-09	523783
3818	29083406	2017	Respiratory	Asthma, hay fever or eczema	1.9546e-09	242569
3379	31427789	2019	Cardiovascular	Diastolic Blood Pressure (automated reading)	2.2712e-09	361411
4066	30038396	2018	Environment	Educational attainment	3.0331e-09	766345
3896	27863252	2016	Immunological	Neutrophil percentage of white cells (three-way meta)	3.4721e-09	171542
3822	26394269	2015	Gastrointestinal	Primary biliary cirrhosis	3.5121e-09	13239
4076	30239722	2018	Metabolic	Body Mass Index (female)	3.8497e-09	434794
3605	31427789	2019	Respiratory	Non-cancer illness code, self-reported: hayfever/allergic rhinitis	4.4209e-09	289307
4223	31015401	2019	Environmental	Calcium channel blockers	4.4699e-09	204378
3276	31427789	2019	Activities	Facial ageing	5.2924e-09	354097
4119	29403010	2018	Metabolic	Aspartate aminotransferase	5.5768e-09	134154
3860	27863252	2016	Immunological	Neutrophil percentage of white cells (two-way meta)	6.0027e-09	132352
4302	30664634	2019	Metabolic	Arms-arm fat ratio (female)	6.5999e-09	195068
4378	30940143	2019	Cardiovascular	High blood pressure	6.6971e-09	458554
3940	28892062	2017	Metabolic	Body Mass Index (male)	7.0372e-09	85894
3072	28240269	2017	Cell	MICB - MHC class I polypeptide-related sequence B	7.7202e-09	1000
3417	31427789	2019	Psychiatric	Neuroticism score	8.0535e-09	312740
3885	27863252	2016	Immunological	Lymphocyte percentage of white cells (three-way meta)	8.8731e-09	171748
3222	31427789	2019	Activities	Drive faster than motorway speed limit	8.8814e-09	349848
4224	31015401	2019	Environmental	Agents acting on the renin-angiotensin system	8.9771e-09	237530
3590	31427789	2019	Activities	Medication for cholesterol, blood pressure or diabetes: Cholesterol lowering medication	9.9377e-09	176050
72	24097068	2013	Metabolic	Triglycerides cholesterol	1.0692e-08	188577
1056	18204098	2008	Skeletal	Systemic Lupus Erythematosus	1.0805e-08	3094
4067	30038396	2018	Cognitive	Cognitive performance	1.1716e-08	257828
3849	27863252	2016	Immunological	Lymphocyte percentage of white cells (two-way meta)	2.0034e-08	132570
4232	31015401	2019	Environmental	Anilides	2.2764e-08	179810
4131	29403010	2018	Immunological	Eosinophil count	2.9507e-08	62076
3249	31427789	2019	Nutritional	Lamb/mutton intake	3.5199e-08	384188

## Sheet: S6b RABGAP1L
GWAS Atlas results for RABGAP1L (retrieved 30.03.2022)
atlas ID	PMID	Year	Domain	Trait	P-value	N
3791	30804565	2019	Psychiatric	Ease of getting up in the morning	2.8317e-13	385949
3797	29942085	2018	Psychiatric	Depressive affect subcluster	4.6932e-13	357957
3990	29500382	2018	Psychiatric	Neuroticism sum score	7.2161e-13	380506
4074	30239722	2018	Metabolic	Body Mass Index	9.6536e-13	806834
3255	31427789	2019	Nutritional	Tea intake	1.2121e-12	373481
3795	29942085	2018	Psychiatric	Neuroticism	1.8969e-12	390278
3229	31427789	2019	Psychiatric	Getting up in morning	4.4085e-12	385494
3285	31427789	2019	Psychiatric	Miserableness	6.2528e-12	379907
3992	29500382	2018	Psychiatric	Miserableness (MIS)	9.4149e-12	267050
4307	30664745	2019	Skeletal	Osteoarthritis	1.2628e-11	455221
3995	29500382	2018	Psychiatric	Fed-up feelings (FED_UP)	2.5464e-11	266208
3231	31427789	2019	Psychiatric	Nap during day	5.122e-11	386124
3288	31427789	2019	Psychiatric	Fed-up feelings	1.7314e-10	378357
3991	29500382	2018	Psychiatric	Mood swings (MOOD)	1.7811e-10	265382
3284	31427789	2019	Psychiatric	Mood swings	2.7092e-10	377179
3417	31427789	2019	Psychiatric	Neuroticism score	3.0975e-10	312740
4087	29255261	2018	Psychiatric	Neuroticism	1.5634e-09	329821
3291	31427789	2019	Psychiatric	Tense / 'highly strung'	3.4996e-09	374129
3998	29500382	2018	Psychiatric	Tense / 'highly strung' (TENSE)	3.6661e-09	263635
4075	30239722	2018	Metabolic	Body Mass Index (male)	3.8632e-09	374756
3300	31427789	2019	Psychiatric	Frequency of tiredness / lethargy in last 2 weeks	6.0629e-09	375053
3798	29942085	2018	Psychiatric	Worry subcluster	8.1585e-09	348219
4175	30048462	2018	Skeletal	Heel bone mineral density	8.9006e-09	394929
4269	30867560	2019	Psychiatric	Neuroticism general factor	9.9399e-09	270059
3785	29942086	2018	Cognitive	Intelligence	1.238e-08	269867
3559	31427789	2019	Activities	Medication for pain relief, constipation, heartburn: Paracetamol	1.6399e-08	382089
3445	31427789	2019	Metabolic	Impedance measures - Body Mass Index (BMI)	1.6585e-08	379831
3440	31427789	2019	Metabolic	Impedance measures - Weight	4.2655e-08	379840
3469	31427789	2019	Metabolic	Impedance measures - Trunk fat mass	4.5784e-08	379578
4377	30940143	2019	Cardiovascular	Resting heart rate	4.6561e-08	458969

## Sheet: S6c CYP2C18
GWAS Atlas results for CYP2C18 (retrieved 30.03.2022)
atlas ID	PMID	Year	Domain	Trait	P-value	N
727	24816252	2014	Metabolic	::::X-11787	9.9551e-12	7811
3448	31427789	2019	Metabolic	Impedance measures - Impedance of leg (right)	6.5803e-11	379813
3449	31427789	2019	Metabolic	Impedance measures - Impedance of leg (left)	2.1697e-10	379807
839	24816252	2014	Metabolic	::::X-14473	6.339e-10	6884
3447	31427789	2019	Metabolic	Impedance measures - Impedance of whole body	1.5454e-09	379792
709	24816252	2014	Metabolic	::::X-11469	1.6215e-08	7779
3865	27863252	2016	Immunological	Red cell distribution width (two-way meta)	2.4173e-08	131520

## Sheet: S6d UBE2E2
GWAS Atlas results for UBE2E2 (retrieved 30.03.2022)
atlas ID	PMID	Year	Domain	Trait	P-value	N
4176	30718926	2019	Endocrine	Type 2 Diabetes	3.6803e-26	191764
4086	30297969	2018	Endocrine	Type 2 Diabetes (adjusted for BMI)	6.1646e-16	898130
4085	30297969	2018	Endocrine	Type 2 Diabetes	2.6209e-15	898130
4045	30054458	2018	Endocrine	Type 2 Diabetes	1.1867e-10	659256
3449	31427789	2019	Metabolic	Impedance measures - Impedance of leg (left)	1.3045e-10	379807
3448	31427789	2019	Metabolic	Impedance measures - Impedance of leg (right)	1.0444e-09	379813
4217	31015401	2019	Environmental	Drugs used in diabetes	1.1115e-09	305913
3328	31427789	2019	Endocrine	Diabetes (diagnosed by doctor)	5.2176e-09	385420

## Sheet: S6e MOV10L1
GWAS Atlas results for MOV10L1 (retrieved 30.03.2022)
atlas ID	PMID	Year	Domain	Trait	P-value	N
3257	31427789	2019	Nutritional	Hot drink temperature	8.6365e-09	382329
3862	27863252	2016	Immunological	Platelet distribution width (two-way meta)	4.0693e-08	127171

[truncated: 7 more sheets: S6f LINC00696, S6g NTNG1, S6h COL7A1, S6i AMT, S6k NICN1, S6l COX4I2, S6m PPT2]
